# Supplementary material for: RNA-dependent RNA targeting by CRISPR-Cas9
Source: eLife. 2018 Jan 5;7:e32724. doi: 10.7554/eLife.32724 (PMC5796797; doi:10.7554/eLife.32724)
Supplement: Figure 3—figure supplement 3—source data 1. [file elife-32724-fig3-figsupp3-data1.xlsx]

## Sheet: FigS8B
Apo SauCas9	Non-targeting	23	22	21	20
1200000000000	1200000000000	80000000000	40000000000	40000000000	40000000000
800000000000	800000000000	40000000000	60000000000	40000000000	140000000000
800000000000	800000000000	40000000000	60000000000	40000000000	80000000000

## Sheet: FigS8D
Apo SauCas9	Non-targeting	14238	14238-scr	14210	14210-scr
1200000000000	1200000000000	80000000000	800000000000	120000000000	1400000000000
800000000000	800000000000	40000000000	1200000000000	40000000000	400000000000
800000000000	800000000000	100000000000	1000000000000	100000000000	600000000000
